# Supplementary material for: Expression of Ceramide-Metabolizing Enzymes in the Heart Adipose Tissue of Cardiovascular Disease Patients
Source: Int J Mol Sci. 2023 May 30;24(11):9494. doi: 10.3390/ijms24119494 (PMC10254038; doi:10.3390/ijms24119494)
Supplement: Supplementary file 1 [file ijms-24-09494-s001.zip]

Archive with 1 entries (1 files):
- ijms-2406882-supplementary.pdf
